# Supplementary material for: Factors influencing patient experience in hospital wards: a systematic review
Source: BMC Nurs. 2024 Aug 1;23:527. doi: 10.1186/s12912-024-02054-0 (PMC11295641; doi:10.1186/s12912-024-02054-0)
Supplement: Supplementary file 2 — Supplementary Material 2 [file 12912_2024_2054_MOESM2_ESM.xlsx]

## Sheet: Sheet1
Additional File 2. Characteristic of including studies
Author-date	Location	Sample	No.	Design	Theories used	Statistical analysis	Outcomes	Outcome measurements	Quality assessment
			Center
Abdelgadir, Edmund et al. 2020[23]	USA	13026	1	Cross-Sectional	N	Univariate Logistic Regression	Patient experiences of pain management	2 dimensions of HCAHPS(pain management and responsiveness)	some limitations
Abrahamson, Hass et al. 2016[24]	USA	Unavailable	45	Cross-Sectional	N	Multiple Mixed-Effects Regression	Patient experience	1 dimension of HCAHPS(communication with nurse)	excellent
Ahmad and Alasad 2004[25]	Jordan	225	1	Cross-Sectional	N	Multiple Regression	Patients’ experiences of nursing care	The Newcastle Experiences of Nursing Care Scale(NENCS)	several limitations
Alaloul, Myers et al. 2019[26]	USA	50	1	Cross-Sectional	N	Multiple Liner Regression	Patient satisfaction with hospital experience	HCAHPS	excellent
Al-Amin and Makarem 2016[27]	USA	Unavailable	2756	Cross-Sectional	Donabedian's Structure Process‐Outcome Model	Regression Analysis	Patient experiences of physicians' communication	1 dimension of HCAHPS(communication with doctor)	several limitations
Al-Jabri Fatma Yaqoob, Turunen et al. 2021[28]	Oman	367	2	Cross-Sectional	N	Linear Regression	Patients’ Perceptions of Quality Care	The Revised Humane Caring Scales (RHCS)	excellent
Andres, Song et al. 2019[29]	China	T1:896 T2:1093 T3:1094	1	Longitudinal	N	Multiple Liner Regression	Patient experience	Picker Patient Experience Questionnaire-15(PPE-15)	excellent
Bachnick, Ausserhofer et al. 2018[30]	Switzerland	2073	35	Cross-Sectional	N	Generalized Linear Mixed Model	Patients' perceptions of patient-centered care	Generic Short Patient Experiences Questionnaire(G-S PEQ)	excellent
Bahrami, Hasanvand et al. 2020[31]	Iran	200	10	Cross-Sectional	N	Univariate Analysis	Patients’ perception of a good nursing care	The revised form of Good Nursing Care Scale (R-GNCS)	some limitations
Bari, Hirsch et al. 2020[32]	USA	31300	1	Cross-Sectional	N	Machine Learning Model, Social Network Analysis	Patient experiences of physicians' communication	1 dimensions of HCAHPS(communication with doctor)	excellent
Barnicot, Allen et al. 2020[33]	UK	4928	Multiple	Cross-Sectional	N	Multiple Regression	Patient satisfaction	Patient feedback questionnaire	excellent
Bartlett Ellis, Bakoyannis et al. 2016[34]	USA	Unavailable	3420	Cross-Sectional	N	Multiple Regression	Medication communication	2 dimensions of HCAHPS(communication with nurse and communication with doctor)	excellent
Bartlett Ellis, Werskey et al. 2017[35]	USA	154	1	Cross-Sectional	N	Logistic Regression	Discharge understanding of medications	1 dimension of HCAHPS(discharge information)	excellent
Bergholt, Falstie-Jensen et al. 2021[36]	Denmark	400	3	Longitudinal	N	Poisson Regression With Robust Variance.	Patient experience	The National Danish Survey of Patient Experiences	some limitations
Biondi, Hall et al. 2016[37]	USA	10007	1	Cross-Sectional	N	Multiple Logistic Regression	Patient satisfaction	HCAHPS	excellent
Bjertnaes 2012[38]	Norway	10912	63	Cross-Sectional	N	Multilevel Linear Regression	Patient-reported experiences	Patient Experiences Questionnaire (PEQ)	excellent
Bjertnaes 2014[39]	Norway	23420	61	Cross-Sectional	N	Univariate Analysis	Patient experience	Patient Experiences Questionnaire (PEQ)	excellent
Blanco-Topping 2019[40]	USA	Unavailable	42	Cross-Sectional	N	Univariate Analysis	Patient satisfaction	HCAHPS	several limitations
Bliefnick, Ryherd et al. 2019[41]	USA	Unavailable	1	Cross-Sectional	N	Univariate Analysis	Patient satisfaction	1 dimension of HCAHPS (quietness)	several limitations
Bloom, Manjunath et al. 2021[42]	USA	1003	1	Cross-Sectional	N	Multiple Logistic Regression	Patient satisfaction with pain control	1 dimension of HCAHPS(pain control)	some limitations
Bolton, Aydin et al. 2003[43]	USA	Unavailable	40	Cross-Sectional	N	Stepwise Regression Analyses	Patient perceptions of nursing care	Picker Patient Experience Questionnaire-15(PPE-15)	several limitations
Brady, Zhao et al. 2018[44]	USA	Unavailable	2939	Cross-Sectional	N	Multiple Linear Regression	Patient experience	ICH-CAHPS	excellent
Brooks-Carthon, Kutney-Lee et al. 2011[45]	USA	Unavailable	429	Cross-Sectional	Quality Health Outcomes Model	Multiple Linear Regression	Patient Satisfaction	3 dimensions of HCAHPS (communication with nurses, responsiveness of staff, discharge information)	several limitations
Camilleri and Diebold 2019[46]	USA	Unavailable	4845	Cross-Sectional	N	Two- Stage Least Squares Regression, Instrument Variable	Patient experience	HCAHPS	some limitations
Campbell and Li 2018[47]	USA	Unavailable	136	Cross-Sectional	N	Multiple Linear Regression	Patient satisfaction	HCAHPS	several limitations
Catalano, Hemli et al. 2022[48]	USA	2112	4	Cross-Sectional	N	Multiple Logistic Regression	Patient satisfaction	HCAHPS	excellent
Chan, Wong et al. 2010[49]	China	2091	Multiple	Cross-Sectional	N	Multiple Regression	Patient satisfaction	Picker Patient Experience Questionnaire-15(PPE-15)	excellent
Charalambous, Efstathiou et al. 2014[50]	Greece and Cyprus	498	5	Cross-Sectional	N	Multilevel Regression	Patient satisfaction	The Risser Patient Satisfaction Scale	excellent
Chatterjee, Joynt et al. 2012[51]	USA	Unavailable	3096	Cross-Sectional	N	Multiple Regression(Trend Analysis)	Patient-reported hospital experience	HCAHPS	some limitations
Chen, Birkmeyer et al. 2013[52]	USA	132814	2843	Cohort	N	Multiple Regression	Patient satisfaction	HCAHPS	some limitations
Chen, Koren et al. 2014[53]	USA	Unavailable	110	Cross-Sectional	N	Multiple Linear Regression	Patient satisfaction	HCAHPS	excellent
Chen, Zou et al. 2017[54]	USA	51 896	1	Cross-Sectional	N	Multiple Logistic Regression	Patient satisfaction	HCAHPS	some limitations
Chen, Kuhlmann et al. 2021[55]	USA	Unavailable	1	Cross-Sectional	N	Univariate analysis	Patient satisfaction	4 dimensions of HCAHPS(communication with nurse, communication with doctor, Discharge information, pain management)	several limitations
Danielsen, Garratt et al. 2007[56]	Norway	13700	62	Cross-Sectional	N	Multiple Regression	Patient experience	Picker Patient Experience Questionnaire-15(PPE-15)	excellent
de Vos, Hamming et al. 2021[57]	Netherland	1748	1	Cross-Sectional	N	Multiple Logistic Regression	Patient experience	Picker Patient Experience Questionnaire-15(PPE-15)	several limitations
Diwan, Nakonezny et al. 2020[58]	USA	646	1	Cross-Sectional	N	Multiple Logistic Regression	Patient satisfaction	HCAHPS	excellent
Eftekhary, Feng et al. 2019[59]	USA	1028	1	Cross-Sectional	N	Multiple Linear Regression	HCAHPS scores	5 dimensions of HCAHPS (communication with nurse, physician communication, hospital information, discharge information, staff response)	excellent
Elliott, Beckett et al. 2022[60]	USA	2754146	4358	Cross-Sectional	N	Multiple Regression	Patient experience	HCAHPS	several limitations
Elliott, Lehrman et al. 2012[61]	USA	1971632	3830	Cross-Sectional	N	Multiple Regression	Patient experience	HCAHPS	excellent
Fareed, MacEwan et al. 2022[62]	USA	7783	59	Cross-Sectional	N	Multiple Logistic Regression	Patient satisfaction	HCAHPS	excellent
Figueroa, Feyman et al. 2018[63]	USA	Unavailable	1600	Cross-Sectional	N	Multiple Linear Regression	Patient satisfaction	2 dimensions of HCAHPS(communication about medications and discharge information)	some limitations
Figueroa, Zheng et al. 2016[64]	USA	4365175	3796	Cross-Sectional	N	Multiple Logistic Regression,	Patient experience	HCAHPS	excellent
Findik, Unsar et al. 2010[65]	Turkey	299	1	Cross-Sectional	N	Multiple Liner Regression	Patient satisfaction	The Newcastle Experiences of Nursing Care Scale(NENCS)	excellent
Flott, Darzi et al. 2018[66]	UK	83 116	149	Cross-Sectional	N	Multiple Liner Regression	Patient experience	HCAHPS	some limitations
Ford, Huerta et al. 2013[67]	USA	Unavailable	1952	Cross-Sectional	N	Linear Regression	Patient satisfaction	HCAHPS	some limitations
Frane, Stapleton et al. 2021[68]	USA	923	1	Cross-Sectional	N	Multiple Linear Regression	Patient satisfaction	HCAHPS	excellent
Gearhart 2008[69]	USA	216	3	Cross-Sectional	Hospital Orgainzational Composition	A Negative Binomial Regression Model	Patients' perceived experiences of care	HCAHPS	excellent
Goldstein, Elliott et al. 2010[70]	USA	Unavailable	2684	Cross-Sectional	N	Linear Regressions	Patient experience	HCAHPS	excellent
Groene, Arah et al. 2015[71]	Czech Republic, France, Germany, Poland, Portugal, Spain, Turkey	6536	188	Cross-Sectional	N	Multivariable Linear Mixed Models	Patient experience	Nordic Patient Experiences Questionnaire (NORPEQ)	excellent
Gurland, Merlino et al. 2013[72]	USA	1233	1	Cross-Sectional	N	Univariate Analysis	Patients’ perspectives of their hospital experience	HCAHPS	several limitations
Hanson, Zalewski et al. 2018[73]	USA	1045	1	Cross-Sectional	N	Multiple Logistic Regression	Patient experience	HCAHPS	excellent
Herrin, Mockaitis et al. 2018[74]	USA	Unavailable	4065	Cross-Sectional	N	Hierarchical Linear Models	Patient experience	HCAHPS	some limitations
Hessels 2014[75]	USA	854258	72	Cross-Sectional	N	Multiple Regression	Patient satisfaction	HCAHPS	excellent
Hicks, Ayanian et al. 2005[76]	USA	519	1	Cross-Sectional	N	Logistic Regression	Patient experience	Picker Patient Experience Questionnaire-15(PPE-15)	excellent
Hopkins, Patel et al. 2019[77]	USA	1118	1	Cross-Sectional	N	Multiple Logistic Regression.	Patient satisfaction	HCAHPS	excellent
Indovina, Keniston et al. 2021[78]	USA	4898	1	Cross-Sectional	N	Multiple Logistic Regression.	Patient experience	2 dimensions of HCAHPS(communication with nurses, communication with doctors)	excellent
Isaac, Zaslavsky et al. 2010[79]	USA	Unavailable	927	Cross-Sectional	N	Univariate analysis	Patient experience	HCAHPS	several limitations
Kang, Tzeng et al. 2020[80]	USA	462397	65	Cross-Sectional	Andersen’s Behavioral Model	Hierarchical Binary Logistic Regression	Patient satisfaction	3 dimension of HCAHPS(staff responsiveness, cleanliness, quietness)	excellent
Kazley, Diana et al. 2012[81]	USA	Unavailable	2836	Cross-Sectional	N	Multiple Regression	Patient satisfaction	HCAHPS	some limitations
Kazley, Ford et al. 2015[82]	USA	Unavailable	2727	Cross-Sectional	Resource Dependency Theory	Multiple Liner Regression	Patient satisfaction	HCAHPS	some limitations
Kebaish, Mercier et al. 2021[83]	USA	1495	1	Cross-Sectional	N	Multiple Regression	Patient Satisfaction	HCAHPS	excellent
Köberich, Feuchtinger et al. 2016[84]	Germany	606	5	Cross-Sectional	N	Hierarchical Linear Model With Two Levels	Patients’ perception of individualized nursing care	The German version of the Individualized Care Scale (ICS)	excellent
Kózka, Bodys-Cupak et al. 2019[85]	Poland	138	1	Cross-Sectional	N	Univariate Linear Regression	Patients’ satisfaction with nursing	Newcastle Satisfaction with Nursing Scale (NSNS)	several limitations
Kranjac, Kranjac et al. 2021[86]	USA	1957	1	Cross-Sectional	N	Multilevel Linear Regression	Patient-reported experience	HCAHPS	excellent
Krol, De Boer et al. 2015[87]	Netherland	15171	78	Cross-Sectional	N	Hierarchical Linear Modelling With Random Intercepts	Patient experience	The Consumer Quality Index Inpatient Hospital Care questionnaire(CQI)	excellent
Kutney-Lee, Melendez-Torres et al. 2014[88]	USA	Unavailable	3403	Cross-Sectional	N	Multiple Liner Regression	Patient experience	HCAHPS	some limitations
Kvist, Voutilainen et al. 2014[89]	Finland.	1909	4	Cross-Sectional	N	Univariate Linear Regression	Patients’ perceptions of the quality of care	The Revised Humane Caring Scale (RHCS)	several limitations
Lam, Figueroa et al. 2018[90]	USA	4242684	4400	Cross-Sectional	N	Linear Regression	Patient experience	HCAHPS	excellent
Lehrman, Elliott et al. 2010[91]	USA	1172822	2583	Cross-Sectional	N	Multiple Logistic Regression	Patient experience	HCAHPS	some limitations
Leonardsen, Grøndahl et al. 2017[92]	Norway	479	5	Cross-Sectional	N	Binomial Linear Mixed Model	Patient experience	Picker Patient Experience Questionnaire-15(PPE-15)	excellent
Leonardsen and Jelsness-Jørgensen 2017[93]	Norway	189	1	Cross-Sectional	N	Logistic Regression	Patient experience	Picker Patient Experience Questionnaire-15(PPE-15)	excellent
Liu, Wen et al. 2016[94]	USA	Unavailable	870	Cross-Sectional	Donabedian's Structure Process‐Outcome Model	Generalized Estimating Equation(GEE)	Patient experience	HCAHPS	excellent
Liu, Zheng et al. 2020[95]	China	1305	23	Cross-Sectional	Donabedian's Structure Process‐Outcome Model	SEM	Patient experiences	HCAHPS	excellent
Maher, Woo et al. 2016[96]	USA	301	1	Cross-Sectional	N	Multiple Liner Regression	Patient satisfaction	1 dimension of HCAHPS(pain management)	excellent
Martsolf, Gibson et al. 2016[97]	USA	Unavailable	341	Longitudinal	N	A Pooled Cross-Sectional Regression Analysis , Linear Regression Models.	Patient experience	HCAHPS	some limitations
Matar, Shah et al. 2021[98]	USA	50	1	Cross-Sectional	N	Multiple Logistic Regression	Patient experience	HCAHPS	excellent
Mazurenko, Richter et al. 2019[99]	USA	Unavailable	181	Cross-Sectional	N	Multiple Liner Regression	Patient experience	HCAHPS	some limitations
Merlino, Kestranek et al. 2014[100]	USA	37223	1	Cross-Sectional	N	Linear Regression	Patient experience	HCAHPS	some limitations
Midilli, Kirmizioglu et al. 2017[101]	Turkey	604	1	Cross-Sectional	N	Multiple Linear Regression	Patients' perceptions of nursing care.	Patients’ Perception of Hospital Experience with Nurses (PPHEN)	excellent
Min, Li et al. 2019[102]	China	800 inpatients and 500 outpatients	10	Cross-Sectional	N	Multiple Regression	Patient experience	Picker Patient Experience Questionnaire-15(PPE-15)	excellent
Mobolaji-Olajide, Adereti et al. 2020[103]	Nigeria	131	2	Cross-Sectional	N	Univariate Analysis	In-patient satisfaction with nursing care:	Patients’ Perception of Hospital Experience with Nurses (PPHEN)	some limitations
Mortensen, Borkowski et al. 2020[104]	USA	Unavailable	1	Cross-Sectional	N	Multiple Logistic Regression	Patient experience	HCAHPS	some limitations
Murante, Seghieri et al. 2014[105]	Italy	15474	34	Cross-Sectional	N	A Random Intercept Multilevel Model	Patient experience	Inpatient Satisfaction Questionnaire	excellent
Nartey, Tata et al. 2022[106]	UK	15967	Unavailable	Cross-Sectional	N	Linear Regression	Patient experience	The English Cancer Patient Experience Survey (CPES)	excellent
O'Barr 2018[107]	USA	Unavailable	Unavailable	Cross-Sectional	N	Multiple Linear Regression	Patient experience	HCAHPS	some limitations
Oppel and Young 2018[108]	USA	Unavailable	3026	Cross-Sectional	N	Generalized Estimating Equation(GEE)	Patient experience	HCAHPS	some limitations
Ozturk, Demirsoy et al. 2020[109]	Turkey	566	1	Cross-Sectional	N	Unavailable	Patients’ perceptions of nursing care	Patients’ Perception of Hospital Experience with Nurses (PPHEN)	some limitations
Peres-da-Silva, Kleeman et al. 2017[110]	UK	580	1	Cross-Sectional	N	Univariate Analysis	Patient experience	HCAHPS	several limitations
Pérotin, Zamora et al. 2013[111]	UK	Unavailable	Unavailable	Cross-Sectional	N	Multiple Regression	Patient experience	HCAHPS	some limitations
Persolja, Markic et al. 2018[112]	Slovenia	149	1	Cross-Sectional	N	Univariate Analysis	Patient satisfaction with nursing care	Patients’ Perception of Hospital Experience with Nurses (PPHEN)	some limitations
Pornsiri, Kanaungnit et al. 2019[113]	Thailand	92	1	Cross-Sectional	N	Multiple Logistic Regression	Patients‘ perception of f the actual care received	The Quality of Care from Patients’ Perspectives Questionnaire.	excellent
Quigley, Elliott et al. 2019[114]	USA	5480308	4517	Cross-Sectional	N	Linear Regression	Patient experience	HCAHPS	some limitations
Radwin 2003[115]	USA	423	1	Cross-Sectional	N	Multiple Liner Regression	Patients perception of patient-centered nursing care	Oncology Patients' Perception of the Quality of Nursing Care Scale (OPPQNCS)	excellent
Rajabpour, Rayyani et al. 2019[116]	Iran	100	2	Cross-Sectional	N	Multiple Logistic Regression	Patient satisfaction	patient satisfaction instrument (PSI)	excellent
Raleigh, Frosini et al. 2012[117]	UK	Unavailable	145	Cross-Sectional	N	Multilevel Regression	Patient experience	Adult Inpatient survey	some limitations
Saarinen, Koivisto et al. 2020[118]	Finland	378	1	Cross-Sectional	N	Logistic Regression	Patient experience	Good Nursing Care Scale for Patients (GNCS-P)	excellent
Sadrameli, Chan et al. 2021[119]	USA	58	1	Cross-Sectional	N	Univariate Analysis	Patient experience	Swedish Quality of Care Patient Questionnaire	some limitations
Sammer, Hauck et al. 2020[120]	USA	Unavailable	1	Cross-Sectional	N	Univariate Analysis	Patient experience	HCAHPS	several limitations
Schmidt 2004[121]	USA	148	2	Cross-Sectional	N	SEM	Patient perception of nursing care	the Schmidt Perception of Nursing Care Survey (SPNCS)	excellent
Schmocker, Holden et al. 2015[122]	USA	101	1	Cross-Sectional	N	Random Forest	Patient experience	HCAHPS	some limitations
Schmocker, Holden et al. 2016[123]	USA	318	1	Cross-Sectional	N	Univariate analysis	Patient experience	HCAHPS	excellent
Shirk, Tan et al. 2016[124]	USA	46988	Unavailable	Cross-Sectional	N	Linear Mixed Effects Models	Patient experience	HCAHPS	some limitations
Shulman, Hutzler et al. 2019[125]	USA	5682	1	Cross-Sectional	N	Univariate Analysis	Patient experience	HCAHPS	several limitations
Shulman, Crowe et al. 2018[126]	USA	11821	1	Cross-Sectional	N	Binary Logistic Regression Analyses	Patient experience	HCAHPS	excellent
Siddiqui, Bertram et al. 2019[127]	USA	3012	4	Cross-Sectional	N	Logistic Regression	Patient experience	HCAHPS	excellent
Siddiqui, Wu et al. 2014[128]	USA	Unavailable	4556	Cross-Sectional	N	Multiple Regression	Patient satisfaction	HCAHPS	excellent
Singer, Merritt et al. 2019[129]	USA	181	1	Cross-Sectional	N	Logistic Regression	Patient experience	HCAHPS	excellent
Sjetne, Veenstra et al. 2007[130]	Norway	22324	50	Cross-Sectional	N	Multilevel Linear Regression	Patient experience	Patient Experiences Questionnaire (PEQ)	excellent
Smirnova, Arah et al. 2019[131]	Netherland	6689	18	Cross-Sectional	N	Linear Hierarchical Panel Analyses	Patient experience	The Consumer Quality Index Inpatient Hospital Care questionnaire(CQI)	excellent
Sorra, Khanna et al. 2014[132]	USA	Unavailable	73	Cross-Sectional	Donabedian's Structure Process‐Outcome Model	Multiple Regression	Patient experience	HCAHPS	some limitations
Spaulding, Tafili et al. 2022[133]	USA	Unavailable	Unavailable	Cross-Sectional	N	Random‐effects Multiple Linear Panel Regression	Patient experience	HCAHPS	some limitations
Stein, Day et al. 2015[134]	USA	Unavailable	Unavailable	Cross-Sectional	N	Cochran– Armitage Test	Patient experience	HCAHPS	some limitations
Stimpfel, Sloane et al. 2012[135]	USA	Unavailable	577	Cross-Sectional	N	Multiple Liner Regression	Patient satisfaction	HCAHPS	some limitations
Stimpfel, Sloane et al. 2016[136]	USA	Unavailable	2098	Cross-Sectional	N	Multiple Linear Regression	Patient experience	HCAHPS	some limitations
Suhonen, Stolt et al. 2018[137]	Cyprus, Finland, Sweden, Greece	1048	Multiple	Cross-Sectional	N	Univariate Analysis	Patient’s perception of the quality of care	Oncology Patients’ Perceptions of the Quality of Nursing Care Scale (OPPQNCS)	some limitations
Sullivan, Harris et al. 2013[138]	UK	17092	Unavailable	Cross-Sectional	N	Multiple Logistic Regression	Patient experience	2 dimensions of Picker Patient Questionnaire(Pain and respect)	some limitations
Sullivan and Bell 2017[139]	UK	7776	142	Cross-Sectional	N	Multiple Logistic Regression	Patient experience	2 dimensions of Picker Patient Questionnaire(Pain and respect)	excellent
Sutak, Ryan et al. 2022[140]	USA	3454	3	Cross-Sectional	N	Multiple Logistic Regression	Patient experience	HCAHPS	excellent
Teunissen, Rotink et al. 2016[141]	Netherland	1741	1	Cross-Sectional	N	Multiple Linear Regression	Patient experience	The Consumer Quality Index Inpatient Hospital Care questionnaire(CQI)	excellent
Tevis and Kennedy 2015[142]	USA	Unavailable	171	Cross-Sectional	N	Logistic Regression	Patient experience	HCAHPS	excellent
Thiels, Hanson et al. 2016a[143]	USA	755	1	Cross-Sectional	N	Multiple Logistic Regression	Patient experience	HCAHPS	excellent
Thiels, Hanson et al. 2016b[144]	USA	11273	1	Cross-Sectional	N	Multiple Logistic Regression	Patient experience	HCAHPS	excellent
Tonkikh, Zisberg et al. 2020[145]	Israel	609	2	Cross-Sectional	N	Multiple Logistic Regression	Satisfaction with the hospital care experience	Perceived Hospital Environment Quality Index	excellent
Tzeng, Hu et al. 2011[146]	USA	478	4	Cross-Sectional	N	Univariate Analysis	Patient experience	HCAHPS	some limitations
Tzeng, Hu et al. 2015[147]	USA	Unavailable	Unavailable	Cross-Sectional	Donabedian's Structure Process‐Outcome Model	Univariate Analysis	Patient experience	HCAHPS	several limitations
Veenstra and Hofoss 2003[148]	Norway	9489	15	Cross-Sectional	N	SEM	Patient experiences with information	3 dimensions of PEQ(information about medication, information about investigations and information about future complaints)	excellent
Vinski, Bertin et al. 2012[149]	USA	8436	1	Cross-Sectional	N	Univariate Analysis	Patient experience	HCAHPS	some limitations
Vovos, Ryan et al. 2019[150]	USA	3593	3	Cross-Sectional	N	Univariate Analysis	Patient experience	HCAHPS	some limitations
Weech-Maldonado, Elliott et al. 2012[151]	USA	19583	66	Cross-Sectional	Donabedian's Structure Process‐Outcome Model	Linear Mixed Effect Regression Model	Patient experience	HCAHPS	excellent
Wolf, Olsson et al. 2012[152]	Swedish	34603	Unavailable	Cross-Sectional	N	Multiple Linear Regression	Patient experience	Picker Patient Experience Questionnaire-15(PPE-15)	excellent
Yalew, Zeleke et al. 2020[153]	Ethiopia	528	2	Cross-Sectional	N	Multiple Logistic Regression	The nursing care experience	The Newcastle Experiences of Nursing Care Scale(NENCS)	some limitations
Younas and Sundus 2018[154]	Canada	262	1	Cross-Sectional	N	Univariate Analysis	Patients’ experiences and satisfaction about nursing care provided by male nurses	Newcastle Satisfaction with Nursing Scale (NSNS)	some limitations
Zaghini, Fiorini et al. 2020[155]	Italy	829	5	Cross-Sectional	N	SEM	Patient’s perception of the quality of nursing care	The Caring Behaviours Scale	some limitations
Zarzycka, Barton et al. 2019[156]	Poland	205	2	Cross-Sectional	N	General Linear Model	Patient experience with nursing care	Newcastle Satisfaction with Nursing Scale (NSNS)	excellent
Zhu 2014[157]	USA	547390	1313	Cross-Sectional	Donabedian's Structure Process‐Outcome Model, The Institute of Medicine (IOM)’s Framework of Patient-Centered Care, Klein and Kozlowski’s Multilevel Theory	Hierarchical Models	Patient experience	HCAHPS	excellent
Zhu, Dy et al. 2018[158]	USA	26752	3614	Cohort	Donabedian's Structure Process‐Outcome Model	Growth Curve Models	Patient experience	HCAHPS	excellent
Zhu, Ying et al. 2022[159]	China	102	1	Cross-Sectional	N	Univariate Analysis	Patient experience	Picker Patient Experience Questionnaire-15(PPE-15)	several limitations
Zrinyi and Horvath 2003[160]	Hungary	112	1	Cross-Sectional	N	SEM	Patient satisfaction with nursing care	Satisfaction with Nursing Care Scale (SNCS)	some limitations
